# Supplementary material for: Structural plasticity of KIR2DL2 and KIR2DL3 enables altered docking geometries atop HLA-C
Source: Nat Commun. 2021 Apr 12;12:2173. doi: 10.1038/s41467-021-22359-x (PMC8041999; doi:10.1038/s41467-021-22359-x)
Supplement: Supplementary file 4 — Source Data [file 41467_2021_22359_MOESM4_ESM.xlsx]

## Sheet: Fig3B
	2DL2 C*0702 RL9					2DL3 C*0702 RL9
WT	1	1	1	1	1	1	1	1
E21A		1.29	0.95	0.79	1.14	0.96	1.08	0.92
K44A	1.32	1.14	0.93	0.81	1.34	0.96	0.83	0.91
F45A	1.25	1.18	0.95	1.04	1.02	0.83	0.68	0.65
M70A	1.36	1.05	0.84	0.71	0.82	1.32	1.38	1.23
D72A	1.36	1.43		1.05	1.58	1.23	1.01	1.01
L104A		0.7		0.81	0.53	0.46	0.44	0.31
Y105A		0		0	0		0.02	0.01
E106A	1.28	1.22	1.29	0.83	1.2	0.98	0.77	0.84
S132A	1.26	1.02		0.72	1.02	1.22	1.13	1.06
S133A	1.19	1.01		1.55	0.89	1.08	1.16	1.16
D135A	1.32	1.46	1.51	0.79	0.92	0.75	0.61	0.41
F181A	0.04	0.01	0	0.01	0.01	0.15	0.05	0.02
D183A	0.99	1.05		0	0.67	0.36	0.42	0.21

## Sheet: Fig3C
	2DL2 C*0304 GL9					2DL3 C*0304 GL9
WT	1	1	1	1	1	1	1	1
E21A		0.9	0.91	0.72	1.02	0.93	1.04	0.9
K44A	0.77	0.96	0.9	0.81	1.37	0.77	0.63	0.48
F45A	0.01	0.04	0	0.03	0	0.04	0.03	0.05
M70A	0.85	1.08	1.05	0.89	1.16	1.18	1.27	1.05
D72A	0.95	1.2	1.44	0.92	1.23	1.07	1.04	0.9
L104A		0.03		0.01	0	0.06	0.03	0.08
Y105A		0.04		0.01	0		0.03	0.04
E106A	0.82	0.97	1.51	0.71	0.83	0.87	0.8	0.79
S132A	0.93	1.19		0.86	1.2	1.22	1.26	1.23
S133A	0.09	0.33	0	0.28	0.16	0.78	0.68	0.33
D135A	0.01	0.04	0	0	0	0.21	0.05	0.06
F181A	0.05	0.11	0	0.02	0	0.14	0.07	0.03
D183A	0.02	0		0	0	0.07	0.06	0.05

## Sheet: Fig5D
	KIR 2DL1							KIR 2DL2							KIR 2DL3
Raji	9.59877	7.67754	13.697	21.9773	21.1946	18.125		16.6387	10.2954	28.4783	27.9688				15.6946	11.2673	9.79123	13.9437	22.2831	28.4345
Ramos	26.142	44.5298	44.4444	42.5	46.4355	20.9821		31.0924	30.5907	36.3043	28.9062				9.86214	20.1613	21.7119	13.3099	22.1233	26.8371
Namalwa	38.8889	70.4415	56.5657	64.0909	52.2158	29.375		43.4874	35.2321	33.2609	36.875				13.2556	29.4931	26.3048	13.7324	20.9361	38.0192

## Sheet: Fig5F
NK only 2dl2	nk only 2dl3	nk only 2dl1	0302 2dl2	0302 2dl3	0302 2dl1	0304 2dl2	0304 2dl3	0304 2dl1	0602 2dl2	0602 2dl3	0602 2dl1	0702 2dl2	0702 2dl3	0702 2dl1	1202 2dl2	1202 2dl3	1202 2dl1	1203 2dl2	1203 2dl3	1203 2dl1	1601 2dl2	1601 2dl3	1601 2dl1
8.55	9.1	2.78	60.87	31.27	118.26	77.39	74.92	113.62	65.22	69.66	25.01	53.33	18.61	98.09	57.1	42.11	92.37	40.58	25.51	80.38	62.61	29.75	118.53
7.81	2.3	21.54	53.82	15.11	119.23	92.71	64.49	135.58	77.43	75.28	91.83	49.65	11.34	118.75	63.19	40.91	118.75	44.44	22.02	83.65	56.25	18.58	133.65
2.62	15.25	4.95	47.62	23.3	102.27	98.81	61.45	120	58.51	45.14	27.09	82.74	22.74	95.91	68.45	42.74	93.64	31.9	29.5	65.91	71.43	24.8	98.64
15.1	5.83	11.03	114.38	54.69	170.38	95.42	70.83	103.16	84.97	67.71	55.91	73.86	47.66	132.11	73.2	46.51	121.46	65.36	43.75	84.19	85.62	35.68	119.8
21.1	6.4	28	90.1	62.9	156.15	66.8	45.8	104.76	77.5	75.7	52.38	50.2	29.1	78.57	44.3	22.4	68.25	42.7	19.3	72.22	45.8	19.2	90.08

## Sheet: FigS6A
KIR2DL2_vs_WT	[KIR] (uM)	RUs_1	RUs_2
0	0.586	5.981	5.617
1	1.172	10.092	10.018
2	2.344	15.335	14.965
3	4.688	23.24	22.773
4	9.375	29.842	30.096
5	18.75	36.32	36.898
6	37.5	41.799	43.056
KIR2DL3_vs_WT	[KIR] (uM)	RUs_1	RUs_2
0	0.625	6.712	6.576
1	1.25	10.097	10.814
2	2.5	16.794	16.447
3	5	22.662	23.121
4	10	29.746	29.492
5	20	35.425	35.54
6	40	40.256	39.988

## Sheet: Fig6B
	KIR2DL2												KIR2DL3												KIR2DS2
NK only	8.51304		1.38014	3.78428	13.2472	1.90174	4.24116	3.81308	2.24561	12.827			5.53571		1.15453	3.81395	13.0669	1.39062	1.22333	4.22735	8.01948	31.4773			45.3638		12.1775	26.7953	35.9615	11.3592	6.73684	31.6522	13.4138	29.8865
304	77.308	61.5829	73.7288	69.4698	68.1734	76.9414	73.8046	80	52.6316	83.5443			79.6017	67.0051	69.8934	72.9457	77.8453	84.6875	73.542	76.7318	49.6753	67.4242			99.2154	97.6215	111.234	108.575	109.423	103.398	109.323	102.609	72.5862	59.1572
702	30.1621	32.8112	22.1065	27.0567	25.2767	26.4659	27.1102	43.7383					29.6703	31.6413	19.5382	27.7519	25.3692	16.875	13.6558	40.8526					67.903	70.3206	59.0846	60.0214	66.7308	58.6408	58.0451	66.2609
1203	35.3066	30.0907	36.1985	39.2139	34.5018	36.4501	33.2017	42.9907					34.4093	29.1032	33.3037	41.3954	36.0556	39.1406	28.2219	38.7211					70.97	68.9762	66.5742	69.6677	81.0577	63.5922	70.9774	71.1304
1601	22.9739	21.9291	19.6973	25.2285	25.9225	27.0998	29.2308	34.0187	25.4386	43.1224			24.0385	16.2352	20.5151	25.8915	26.2381	22.5	16.1593	31.9716	18.6688	38.2008			87.5892	87.9007	96.2552	96.7846	86.8269	90.0971	93.5338	89.5652	66.0345	63.8574

## Sheet: FigSupp6B
	KIR2DL2			KIR2DL3
	Kd (uM)	SD (uM)	n	Kd (uM)	SD (uM)	n
WT	4.9	0.3	2	4.5	0.3	2
P7E	n.d.	n.d.	2	n.d.	n.d.	2
P7F	14.4	0.5	2	12.4	1.6	2
P7G	27.9	2.1	2	21	1.6	2
P7A	27.7	3.3	2	20.6	0.7	2
P7N	29.7	5.7	2	21.5	1.5	2
P7R	17.6	0.9	2	14.4	3	2
P8E	n.d.	n.d.	2	n.d.	n.d.	2
P8F	6.5	0.4	2	5.1	0.4	2
P8G	18.9	0.7	2	11.7	0.8	2
P8V	7.5	1	2	5.6	0.6	2
P8N	20	5.8	2	19.9	2	2
P8R	23.9	1.5	2	22.8	1.5	2

## Sheet: FigSupp6C
KIR2DL2_vs_P7A	[KIR] (uM)	RUs_1	RUs_2
0	0.547	1.279	0.918
1	1.094	0.893	1.126
2	2.188	4.29	3.809
3	4.375	9.504	9.231
4	8.75	15.642	15.067
5	17.5	24.724	24.723
6	35	35.21	35.68
KIR2DL2_vs_P7E	[KIR] (uM)	RUs_1	RUs_2
0	0.586	0.308	0.211
1	1.172	0.379	0.637
2	2.344	0.705	0.691
3	4.688	1.666	1.51
4	9.375	2.663	3.149
5	18.75	5.137	4.926
6	37.5	8.478	7.833
KIR2DL2_vs_P7F	[KIR] (uM)	RUs_1	RUs_2
0	0.586	2.548	2.509
1	1.172	5.67	6.263
2	2.344	10.82	11.059
3	4.688	19.589	19.325
4	9.375	30.351	31.119
5	18.75	43.223	43.122
6	37.5	57.006	55.899
KIR2DL2_vs_P7G	[KIR] (uM)	RUs_1	RUs_2
0	0.586	1.169	1.143
1	1.172	2.319	2.076
2	2.344	4.737	4.475
3	4.688	7.041	7.277
4	9.375	12.335	12.163
5	18.75	19.825	19.739
6	37.5	28.092	29.206
KIR2DL2_vs_P7N	[KIR] (uM)	RUs_1	RUs_2
0	0.547	0.88	0.436
1	1.094	-0.173	0.302
2	2.188	2.507	1.907
3	4.375	5.971	5.545
4	8.75	9.628	8.7
5	17.5	15.195	15.104
6	35	21.546	21.833
KIR2DL2_vs_P7R	[KIR] (uM)	RUs_1	RUs_2
0	0.586	1.1	1.196
1	1.172	3.8	4.638
2	2.344	7.786	8.083
3	4.688	15.096	14.821
4	9.375	23.735	24.835
5	18.75	35.525	35.281
6	37.5	47.834	46.562
KIR2DL2_vs_P8E	[KIR] (uM)	RUs_1	RUs_2
0	0.586	2.233	1.183
1	1.172	1.436	0.836
2	2.344	0.688	-0.038
3	4.688	1.907	1.589
4	9.375	3.442	3.651
5	18.75	7.911	8.663
6	37.5	12.4	16.249
KIR2DL2_vs_P8F	[KIR] (uM)	RUs_1	RUs_2
0	0.586	4.44	4.876
1	1.172	7.699	7.86
2	2.344	12.836	12.537
3	4.688	19.393	19.366
4	9.375	26.544	26.642
5	18.75	33.845	34.34
6	37.5	40.125	40.238
KIR2DL2_vs_P8G	[KIR] (uM)	RUs_1	RUs_2
0	0.586	2.8	3.069
1	1.172	4.624	4.743
2	2.344	9.262	8.621
3	4.688	15.695	15.795
4	9.375	25.402	25.367
5	18.75	37.907	39.851
6	37.5	51.924	52.116
KIR2DL2_vs_P8N	[KIR] (uM)	RUs_1	RUs_2
0	0.547	-0.219	-0.333
1	1.094	0.227	0.954
2	2.188	3.137	3.135
3	4.375	7.523	8.167
4	8.75	9.076	9.522
5	17.5	14.538	14.415
6	35	21.507	20.439
KIR2DL2_vs_P8R	[KIR] (uM)	RUs_1	RUs_2
0	0.586	3.08	2.263
1	1.172	4.581	4.074
2	2.344	7.024	6.451
3	4.688	13.309	13.166
4	9.375	21.473	21.691
5	18.75	33.483	33.997
6	37.5	46.124	49.175
KIR2DL2_vs_P8V	[KIR] (uM)	RUs_1	RUs_2
0	0.586	6.563	6.758
1	1.172	9.835	9.933
2	2.344	16.06	15.106
3	4.688	23.25	22.751
4	9.375	31.675	31.665
5	18.75	42.101	43.146
6	37.5	51.507	52.462
KIR2DL3_vs_P7A	[KIR] (uM)	RUs_1	RUs_2
0	0.598	1.324	2.027
1	1.195	3.797	3.46
2	2.391	7.139	6.453
3	4.781	11.552	12.728
4	9.562	20.605	21.272
5	19.125	30.278	31.117
6	38.25	42.275	42.261
KIR2DL3_vs_P7E	[KIR] (uM)	RUs_1	RUs_2
0	0.625	-0.314	-0.444
1	1.25	-2.816	0.019
2	2.5	0.666	0.339
3	5	1.09	1.288
4	10	2.458	2.028
5	20	3.273	3.358
6	40	8.016	8.039
KIR2DL3_vs_P7F	[KIR] (uM)	RUs_1	RUs_2
0	0.625	1.779	1.687
1	1.25	2.087	5.534
2	2.5	11.148	10.542
3	5	18.174	18.192
4	10	26.519	26.155
5	20	34.374	34.673
6	40	45.85	45.787
KIR2DL3_vs_P7G	[KIR] (uM)	RUs_1	RUs_2
0	0.625	2.041	1.935
1	1.25	2.735	2.681
2	2.5	4.505	4.688
3	5	8.146	7.622
4	10	13.482	13.111
5	20	20.052	19.873
6	40	27.183	27.525
KIR2DL3_vs_P7N	[KIR] (uM)	RUs_1	RUs_2
0	0.598	0.811	1.467
1	1.195	2.753	2.281
2	2.391	4.905	3.964
3	4.781	7.136	7.961
4	9.562	13.539	14.013
5	19.125	19.321	20.074
6	38.25	27.797	27.668
KIR2DL3_vs_P7R	[KIR] (uM)	RUs_1	RUs_2
0	0.625	1.057	0.857
1	1.25	-0.991	4.382
2	2.5	8.553	7.966
3	5	14.091	14.369
4	10	20.534	20.334
5	20	26.104	26.325
6	40	37.09	36.884
KIR2DL3_vs_P8E	[KIR] (uM)	RUs_1	RUs_2
0	0.625	0.188	-0.164
1	1.25	-2.32	-0.24
2	2.5	0.348	-0.547
3	5	0.232	0.949
4	10	2.782	2.34
5	20	5.13	5.505
6	40	10.496	10.355
KIR2DL3_vs_P8F	[KIR] (uM)	RUs_1	RUs_2
0	0.625	5.69	5.397
1	1.25	9.408	9.445
2	2.5	14.531	14.141
3	5	20.266	20.643
4	10	26.66	27.456
5	20	33.077	33.138
6	40	38.883	38.362
KIR2DL3_vs_P8G	[KIR] (uM)	RUs_1	RUs_2
0	0.625	3.129	2.669
1	1.25	6.346	5.916
2	2.5	10.71	10.005
3	5	17.401	17.431
4	10	24.856	26.166
5	20	34.689	34.439
6	40	44.769	43.952
KIR2DL3_vs_P8N	[KIR] (uM)	RUs_1	RUs_2
0	0.598	0.477	-0.018
1	1.195	1.829	1.609
2	2.391	3.287	3.043
3	4.781	6.46	7.01
4	9.562	10.72	12.177
5	19.125	17.222	17.146
6	38.25	22.351	22.631
KIR2DL3_vs_P8R	[KIR] (uM)	RUs_1	RUs_2
0	0.625	1.666	1.307
1	1.25	1.717	3.3
2	2.5	6.932	6.025
3	5	11.262	12.006
4	10	20.059	19.856
5	20	29.061	29.23
6	40	40.838	40.738
KIR2DL3_vs_P8V	[KIR] (uM)	RUs_1	RUs_2
0	0.625	6.881	6.225
1	1.25	10.125	10.535
2	2.5	16.886	15.647
3	5	21.785	22.382
4	10	29.803	30.75
5	20	37.941	37.733
6	40	44.847	44.221

## Sheet: FigSupp8B
KIR2DL2+S2-	KIR2DL3+	KIR2DS2+
70.95	72.8	70.1
60.65	59.1	48.35
41.3	56.3	36.05
54.7	64.5	46.65
54.2	57.55	52
63.1	64	51.5
24.05	35.15	33.25
53.5	56.3	57.5
58.3	61	56.3
23.7	26.4	30.85

## Sheet: FigSupp8C
1601 L3	1601 L2	0304 L3	0304 L2	nk alone L3	nk alone L2
17.8295	13.4868	62.2481	57.3	9.14729	2.33553
16.875	39.55	55.4545	53.38	8.86364	2.86822
30.9404	17.59	75.29	59.68	5.83072	6.50538
19.6094		55.7812		11.5625
